# Supplementary material for: Breast Cancer Organoids Model Patient-Specific Response to Drug Treatment
Source: Cancers (Basel). 2020 Dec 21;12(12):3869. doi: 10.3390/cancers12123869 (PMC7770601; doi:10.3390/cancers12123869)
Supplement: Supplementary file 1 [file cancers-12-03869-s001.zip]

Archive with 2 entries (2 files):
- cancers-983905_Supplementary_Proofreading_EC.docx
- Supplementary_Table5_141020.xlsx
